# Supplementary material for: A Chemically Induced CRISPR/dCas13FCPF Platform for Precise and Programmable RNA Regulation
Source: J Med Chem. 2025 Oct 22;68(21):22633–49. doi: 10.1021/acs.jmedchem.5c01609 (PMC12621252; doi:10.1021/acs.jmedchem.5c01609)
Supplement: Supplementary file 2 [file jm5c01609_si_002.xlsx]

## Sheet: Sheet1
Molecule	logP BBB	logP BLM
Ris-PFB1	-4.05	-3.26
Ris-PFB2	-4.11	-3.44
Ris-PFB3	-4.05	-3.29
Ris-PFB4	-2.85	0.14
BGB-16673	-4.89	-5.65
ARV-110	-5.33	-6.91
ARV-471	-3.31	-1.17
ARV-776	-4.46	-4.45
CFT1946	-5.22	-6.58
