# Supplementary material for: A Chemically Induced CRISPR/dCas13FCPF Platform for Precise and Programmable RNA Regulation
Source: J Med Chem. 2025 Oct 22;68(21):22633–49. doi: 10.1021/acs.jmedchem.5c01609 (PMC12621252; doi:10.1021/acs.jmedchem.5c01609)
Supplement: Supplementary file 3 [file jm5c01609_si_003.xlsx]

## Sheet: swissadme
Molecule	Canonical SMILES	Formula	MW	#Heavy atoms	#Aromatic heavy atoms	Fraction Csp3	#Rotatable bonds	#H-bond acceptors	#H-bond donors	MR	TPSA	iLOGP	XLOGP3	WLOGP	MLOGP	Silicos-IT Log P	Consensus Log P	ESOL Log S	ESOL Solubility (mg/ml)	ESOL Solubility (mol/l)	ESOL Class	Ali Log S	Ali Solubility (mg/ml)	Ali Solubility (mol/l)	Ali Class	Silicos-IT LogSw	Silicos-IT Solubility (mg/ml)	Silicos-IT Solubility (mol/l)	Silicos-IT class	GI absorption	BBB permeant	Pgp substrate	CYP1A2 inhibitor	CYP2C19 inhibitor	CYP2C9 inhibitor	CYP2D6 inhibitor	CYP3A4 inhibitor	log Kp (cm/s)	Lipinski #violations	Ghose #violations	Veber #violations	Egan #violations	Muegge #violations	Bioavailability Score	PAINS #alerts	Brenk #alerts	Leadlikeness #violations	Synthetic Accessibility
Ris-PFB1	O=C(N1CCN(CC1)c1ccc2n(c1)c(=O)cc(n2)c1ccc2n(n1)cc(n2)C)CCSc1c(F)c(F)c(c(c1F)F)c1c(F)c(F)c(c(c1F)F)F	C34H22F9N7O2S	763.63	53	31	0.21	8	14	0	180.78	113.41	5.29	4.38	9.48	7.05	7.99	6.84	-7.24	4.41e-05	5.77e-08	Poorly soluble	-6.48	0.000254	3.33e-07	Poorly soluble	-12.29	3.93e-10	5.15e-13	Insoluble	Low	No	No	No	No	Yes	No	Yes	-7.85	2	4	0	1	2	0.17	0	2	3	4.47
Ris-PFB2	O=C(CCC(=O)N1CCN(CC1)c1ccc2n(c1)c(=O)cc(n2)c1ccc2n(n1)cc(n2)C)NCCSc1c(F)c(F)c(c(c1F)F)c1c(F)c(F)c(c(c1F)F)F	C37H27F9N8O3S	834.71	58	31	0.24	12	15	1	198.21	142.51	5.17	3.63	8.99	6.37	8.02	6.43	-6.91	0.000104	1.24e-07	Poorly soluble	-6.31	0.000408	4.89e-07	Poorly soluble	-12.98	8.68e-11	1.04e-13	Insoluble	Low	No	No	No	No	Yes	No	Yes	-8.81	3	4	2	2	2	0.17	0	2	3	4.86
Ris-PFB3	O=C(NCCSc1c(F)c(F)c(c(c1F)F)c1c(F)c(F)c(c(c1F)F)F)CCCCC(=O)N1CCN(CC1)c1ccc2n(c1)c(=O)cc(n2)c1ccc2n(n1)cc(n2)C	C39H31F9N8O3S	862.77	60	31	0.28	14	15	1	207.82	142.51	5.56	4.34	9.77	6.7	8.85	7.04	-7.38	3.58e-05	4.15e-08	Poorly soluble	-7.05	7.73e-05	8.96e-08	Poorly soluble	-13.74	1.55e-11	1.8e-14	Insoluble	Low	No	No	No	No	Yes	No	Yes	-8.48	3	4	2	2	2	0.17	0	2	3	5.08
Ris-PFB4	O=C(NCCSc1c(F)c(F)c(c(c1F)F)c1c(F)c(F)c(c(c1F)F)F)CCCCCCCCCCC(=O)N1CCN(CC1)c1ccc2n(c1)c(=O)cc(n2)c1ccc2n(n1)cc(n2)C	C45H43F9N8O3S	946.93	66	31	0.38	20	15	1	236.66	142.51	6.94	7.59	12.11	7.67	11.37	9.13	-9.52	2.86e-07	3.02e-10	Poorly soluble	-10.42	3.6e-08	3.8e-11	Insoluble	-16.03	8.88e-14	9.38e-17	Insoluble	Low	No	Yes	No	No	No	No	Yes	-6.69	3	4	2	2	4	0.17	0	2	3	5.85
BGB-16673	O=C1CCN(C(=O)N1)c1ccc(cc1)N1CCC(CC1)CN1CCN(CC1)c1ccc(cn1)c1cc2c([nH]1)ncnc2c1ccc(c(c1)C)[C@H](NC(=O)c1onc(n1)C(C)(C)C)C	C47H54N12O4	851.01	63	32	0.4	12	10	3	259.12	181.61	6.05	6.22	4.42	2.09	5.3	4.82	-8.62	2.05e-06	2.41e-09	Poorly soluble	-9.82	1.29e-07	1.52e-10	Poorly soluble	-13.01	8.34e-11	9.79e-14	Insoluble	Low	No	Yes	No	No	No	No	Yes	-7.07	2	3	2	1	4	0.17	1	0	3	6.6
ARV-110	N#Cc1ccc(cc1Cl)OC1CCC(CC1)NC(=O)c1ccc(nn1)N1CCC(CC1)CN1CCN(CC1)c1cc2C(=O)N(C(=O)c2cc1F)C1CCC(=O)NC1=O	C41H43ClFN9O6	812.29	58	18	0.46	10	11	2	227.19	181.17	5.4	3.94	2.22	2.51	3.45	3.5	-6.93	9.59e-05	1.18e-07	Poorly soluble	-7.44	2.92e-05	3.59e-08	Poorly soluble	-9.33	3.82e-07	4.7e-10	Poorly soluble	Low	No	Yes	No	No	Yes	No	Yes	-8.46	2	3	1	1	4	0.17	0	1	3	6.28
ARV-471	O=C1CC[C@@H](C(=O)N1)N1Cc2c(C1=O)ccc(c2)N1CCN(CC1)CC1CCN(CC1)c1ccc(cc1)[C@H]1[C@H](CCc2c1ccc(c2)O)c1ccccc1	C45H49N5O4	723.9	54	24	0.4	7	5	2	229	96.43	4.76	6.36	4	4.47	5.4	5	-8.2	4.55e-06	6.28e-09	Poorly soluble	-8.18	4.83e-06	6.67e-09	Poorly soluble	-10.98	7.49e-09	1.04e-11	Insoluble	High	No	Yes	No	Yes	No	No	Yes	-6.2	2	3	0	0	3	0.17	1	1	2	6.07
ARV-776	COc1cc(ccc1C#N)O[C@@H]1C(C)(C)[C@H](C1(C)C)NC(=O)c1ccc(cc1)N1CCC(CC1)CN1CCN(CC1)c1ccc(c(c1)F)C(=O)N[C@H]1CCC(=O)NC1=O	C45H54FN7O6	807.95	59	18	0.49	13	9	3	234.9	156.34	5.36	5.94	3.79	2.53	5.14	4.55	-7.96	8.87e-06	1.1e-08	Poorly soluble	-9	8.11e-07	1e-09	Poorly soluble	-10.89	1.03e-08	1.27e-11	Insoluble	Low	No	Yes	No	No	No	No	Yes	-7.01	2	3	2	1	3	0.17	0	1	3	6.51
CFT1946	CCN(S(=O)(=O)Nc1ccc(c(c1C#N)Oc1ccc2c(c1)c(=O)n(cn2)[C@H]1COC2(C1)CCN(CC2)C(=O)CC1(O)CCN(CC1)c1cc2n(C)nc(c2cc1F)N1CCC(=O)NC1=O)F)C	C45H49F2N11O9S	958	68	25	0.44	12	15	3	258.04	245.94	5.06	2.7	4.23	1.94	1.37	3.06	-6.96	0.000105	1.09e-07	Poorly soluble	-7.52	2.91e-05	3.04e-08	Poorly soluble	-9.35	4.29e-07	4.48e-10	Poorly soluble	Low	No	Yes	No	No	No	No	Yes	-10.23	2	3	2	1	4	0.17	0	0	2	7.27
