# Supplementary material for: A Chemically Induced CRISPR/dCas13FCPF Platform for Precise and Programmable RNA Regulation
Source: J Med Chem. 2025 Oct 22;68(21):22633–49. doi: 10.1021/acs.jmedchem.5c01609 (PMC12621252; doi:10.1021/acs.jmedchem.5c01609)
Supplement: Supplementary file 4 [file jm5c01609_si_004.csv]

Compound	SMILES Notation	EC50
5	Cc1cn2nc(Cl)cc(Br)c2n1
7	Cc1cn2nc(Cl)cc(NCCS)c2n1
8	CC(C)(C)OC(=O)SCCNc1cc(Cl)nn2cc(C)nc12
9	FC=1C=CC2=NC(Cl)=CC(=O)N2C=1
12	FC=1C=CC2=NC(O)=CC(=O)N2C=1
15	FC1=CN2C(=O)C=C(N=C2C=C1)c1ccc2nc(C)cn2n1
17	O=C1C=C(N=C2C=CC(=CN12)N1CCNCC1)c1ccc2nc(C)cn2n1
18	Fc1c(F)c(F)c(F)c(F)c1c1c(F)c(F)c(SCCC(=O)O)c(F)c1F
20	Fc1c(F)c(F)c(F)c(F)c1c1c(F)c(F)c(SCCC(=O)N2CCN(CC2)C2=CN3C(=O)C=C(N=C3C=C2)c2ccc3nc(C)cn3n2)c(F)c1F	3.79�1.40 ?M
21	Fc1c(F)c(F)c(F)c(F)c1c1c(F)c(F)c(SCCN)c(F)c1F
23 a	O=C(O)CCC(=O)NCCSc1c(F)c(F)c(c(F)c1F)c1c(F)c(F)c(F)c(F)c1F
23 b	O=C(O)CCCCC(=O)NCCSc1c(F)c(F)c(c(F)c1F)c1c(F)c(F)c(F)c(F)c1F
23 c	O=C(O)CCCCCCCCCCC(=O)NCCSc1c(F)c(F)c(c(F)c1F)c1c(F)c(F)c(F)c(F)c1F
24 a	Fc1c(F)c(F)c(F)c(F)c1c1c(F)c(F)c(SCCNC(=O)CCC(=O)N2CCN(CC2)C2=CN3C(=O)C=C(N=C3C=C2)c2ccc3nc(C)cn3n2)c(F)c1F	2.78�0.30 ?M
24 b	Fc1c(F)c(F)c(F)c(F)c1c1c(F)c(F)c(SCCNC(=O)CCCCC(=O)N2CCN(CC2)C2=CN3C(=O)C=C(N=C3C=C2)c2ccc3nc(C)cn3n2)c(F)c1F	> 5 ?M
24 c	Fc1c(F)c(F)c(F)c(F)c1c1c(F)c(F)c(SCCNC(=O)CCCCCCCCCCC(=O)N2CCN(CC2)C2=CN3C(=O)C=C(N=C3C=C2)c2ccc3nc(C)cn3n2)c(F)c1F	> 10 ?M
